# Supplementary material for: Treatment Pathways and Prognosis in Advanced Sarcoma with Peritoneal Sarcomatosis
Source: Cancers (Basel). 2023 Feb 20;15(4):1340. doi: 10.3390/cancers15041340 (PMC9954769; doi:10.3390/cancers15041340)
Supplement: Supplementary file 1 [file cancers-15-01340-s001.zip]

Archive with 1 entries (1 files):
- cancers-2194625-supplementary.pdf
